# Supplementary material for: The generation and use of recombinant extracellular vesicles as biological reference material
Source: Nat Commun. 2019 Jul 23;10:3288. doi: 10.1038/s41467-019-11182-0 (PMC6650486; doi:10.1038/s41467-019-11182-0)
Supplement: Supplementary file 4 — Source Data [file 41467_2019_11182_MOESM4_ESM.xlsx]

## Sheet: 2 a
rEV	MCF7	4T1	CAF	urine	plasma
107	100.8	107.2	115.4	117.4	98
106.8	106.7	106.1	114.9	112.8	127.4
106.7	105.6	105.6	123.8	95.6	90.6
106.3	92.5	98.8	81	111.3	112.8
115.3	105.3	102.1	77.9	110.7	122.5
116.2	109.6	103.2	78.4	94.3	99.1
115.8	106.5		81.3	104.5	89.1
108	95.1		86.8	111
107	102.5		80.7
112.3	106.8		91
80.1	122		92
103.2	109.6		92.9
112.8	106.5		110
88.9	112.8		120.2
101.7	111.7		98.6
103			126.1
96.2			118.7
102.8			111.4
116.7			108.9
115.4
111.3
108.6
111.9
126.2
108.4
126.9
108.3
112.3
112.8

## Sheet: 2 b
rEV	mock	MCF7	4T1	CAF	urine
-34.4	-34.6	-28.4	-31.3	-26.7	-24.3
-33.5	-33.7	-27.5	-30.3	-28.2	-26.7
-31.9	-31.1	-27.1	-25.9	-25.5	-25
-30.8
-30.9

## Sheet: 2 d
	rEV								mock								MCF7
	4T1								CAF								urine

## Sheet: 2 e
Different exposure times were used for each protein in order to show the best comparison and prevent saturation
Antibody	Company	Accesion	Dilution
ALIX	Cell signaling	2171	1:1000
TSG101	Santa Cruz Biotechnology	SC-7964	1:100
CD81	Santa Cruz Biotechnology	SC-166029	1:100
flotillin-1	BD Biosciences	610820	1:1000
syntenin-1	Abcam	ab133267	1:1000
CD9 (human)	Cell signaling	13403S	1:1000
CD9 (mouse)	BD Biosciences	553758	1:1000

## Sheet: 3 b
% fluorescent rEV
0.7437
0.7357
0.7175
0.8609
0.7554
0.8481
0.9259
0.6938
0.73
0.6683
0.7321
0.7687
0.9291
0.702
0.7983
0.7019
1.0074
0.9125
0.7204
0.7667
0.7736
0.7842
0.9612
0.7202
0.75
0.7315
0.9279
0.9433
0.8075

## Sheet: 3 c
rEV dilution	Fluorescent particles batch 1			Fluorescent particles batch 2			Fluorescent particles batch 3
1:1	1460000000	1510000000	1410000000	966000000	1030000000	1030000000	1080000000	1070000000	1080000000
1:2	746000000	637000000	724000000	518000000	509000000	504000000	451000000	528000000	558000000
1:4	361000000	392000000	340000000	232000000	237000000	221000000	276000000	245000000	264000000
1:8	173000000	184000000	178000000	82300000	92100000	108000000	114000000	130000000	135000000

## Sheet: 3 e
Batch	Concentration measured with fNTA	Concentration measured with HRFC
1	1614000000000	47800000000
2	7910000000000	277000000000
3	8380000000000	285000000000

## Sheet: 3 f
# rEV	RFU batch 1			RFU batch 2			RFU batch 3
10000000000	2.09317e+06	2.03309e+06	2.067e+06	1.81401e+06	1.80651e+06	1.80596e+06	1844420	1893421	1981350
6666666667	1.41447e+06	1.42524e+06	1.44076e+06	1.12623e+06	1.12236e+06	1.15529e+06	1243433	1285264	1282727
4444444444	873110	857303	848409	853827	801552	815800	833282	810517	820708
2962962963	541212	553184	564132	435023	436404	457019	492456	527785	546508
1975308642	286489	298683	297371	322165	285549	282318	341228	304382	378762
1316872428	138959	145472	161816	106921	108745	103595	191162	211952	232628
877914952	44669.7	60974.7	57081.7	69107.9	48703.9	48579.9	110548	80418.9	64443.9
5.85277e+08	25317.7	37341.7	47075.7	55005.9	43487.9	44334.9	154445	162091	204123

## Sheet: 3 g
# rEV	Conc gag (pg/mL) batch 1				# rEV	Conc gag (pg/mL) batch 2				# rEV	Conc gag (pg/mL) batch 3
17300000	371.391	378.494	370.817		10800000	273.186	255.825	244.34		14100000	303.961	318.877	323.746
8640000	222.534	202.436	187.376		5380000	117.008	126.358	118.195		7050000	155.212	162.805	168.059
4320000	105.515	90.4	92.099		2690000	57.346	59.243	60.208		3530000	76	73.208	78.066
2160000	53.181	46.467	51.736		1340000	33.37	36.271	31.156		1760000	41.562	45.693	41.717
1080000	30.079	29.288	27.178		672000	22.035	21.84	19.336		881000	27.435	28.412	24.928
540000	21.081	19.411	20.401		336000	17.221	17.513	15.087		441000	19.055	16.614	16.743

## Sheet: 3 h
Antibody	Company	Accesion	Dilution
EGFP	Merck milipore	MAB3580	1:1000

[truncated: 52 more sheets: 3 i, 3 j, 4 a, 4 b, 4 c, 4 e, 4 f, 4 g, 5 a, 5 b, 5 c, 5 d, S 1 b, S 1 d, S 1 e, S 1 f, S 2 rEV, S 2 MCF7, S 2 4T1, S 2 CAF …]
